# Supplementary material for: Correlation between gene polymorphism in angiotensin II type 1 receptor and type 2 diabetes mellitus complicated by hypertension in a population of Inner Mongolia
Source: BMC Med Genet. 2020 Apr 19;21:83. doi: 10.1186/s12881-020-01021-1 (PMC7168833; doi:10.1186/s12881-020-01021-1)
Supplement: Supplementary file 1 — Additional file 1. The questionnaire of diabetes with hypertension and diabetes. [file 12881_2020_1021_MOESM1_ESM.xlsx]

## Sheet: Diabetes with hypertension
ID	Sex	Age	Diseases	BMI	SBP <Sp> mmHg	DBP <Dp> mmHg	HDL-C	TCh	TG	LDL-C	GLU mmol/L	INSμU/ml	<HbA1c>%	<GLU> mmol/L	Personal History	Complication	Other diseases that are now common	Past Medical History	Family Medical History
B10	Male	30	Diabetes with hypertension	38.73	140	100	0.98	5.86	1.73	4.55	9.4	53.3	9.5	10.7	drinking				Father's diabetes
B97	Male	32	Diabetes with hypertension		185	120					6.3	7.3		5.1		Diabetic nephropathy	Congenital isolated kidney
B115	Male	35	Diabetes with hypertension		140	100	0.8	6.68	4.12	2.75	8.2	4.7	11.2		drinking
B123	Male	35	Diabetes with hypertension		140	100					6.5	8.5		7.3	Smoking				Father's hypertension, coronary heart disease
B64	Male	35	Diabetes with hypertension	34.72			0.58	5.68	7.75	1.61	11.2	15.7	8.7
B60	Male	40	Diabetes with hypertension	26.09	130	90	0.79	4.49	2.13	2.9	6.6	5.6	5.9	7.3					Parents'diabetes, father's hypertension
B139	Male	41	Diabetes with hypertension	28.73	140	110	1	4.93	1.66	3.35	5	21.9	7.1		Smoking, drinking		chronic pharyngitis	Operation of tonsillectomy and perianal abscess
B69	Male	41	Diabetes with hypertension	31.51	110	80	0.96	6.25	1.38	4.12	10.3	132.6	9.3		Smoking
B128	Male	42	Diabetes with hypertension	26.54	130	78	0.7	3.18	1.05	2.08			9.6	12.5	Smoking, drinking		Head furuncle	tonsillectomy, appendectomy	Mother's hypertension, father's diabetes
B116	Female	43	Diabetes with hypertension		130	80	0.91	4.4	1.43	3.08	5.1	12.3		6.9			Varices, penicillin allergies	Caesarean section, appendectomy	Father's high blood pressure, sister's diabetes
B51	Male	43	Diabetes with hypertension	29.63	160	100	0.66	3.7	3.23	1.68	11.3	8	9.6	11.9	Smoking, drinking				Parental diabetes
B113	Male	44	Diabetes with hypertension		100	60	0.86	8.41	15.39	0.62	8.7	7.6	20.4		Smoking, drinking		Uremia, penicillin, erythromycin allergy	Right kidney transplant	Mother coronary heart disease
B22	Male	44	Diabetes with hypertension	34.62	160	100	0.94	4.13	1.72	2.5	11.5	12.2	11.4		Smoking, drinking			Hypertension for more than 10 years	Mother's hypertension
B31	Male	44	Diabetes with hypertension		151	93	0.93	5.25	5.46	2.01	9.7	7.2	7.9	10.5	Smoking, drinking		penicillin anaphylaxis	Inguinal hernia surgery	Multiple history of diabetes in mother and high blood pressure in father
B154	Female	45	Diabetes with hypertension	23.44	180	120	0.96	6.02	3.76	3.42	10.9	6.4	8.1	11.6			Compulsory spondylitis, hydronephrosis		Parental hypertension
B178	Male	45	Diabetes with hypertension	33.03	140	90	0.82	4.34	3.82	2.34	9.6	15	9.9	10.3	Smoking				Sister, brother diabetes
B179	Male	45	Diabetes with hypertension	24.82	145	100	0.78	5.2	4.77	2.13	11.3	14.9	8.9	13.2	Smoking, drinking				Mother's hypertension
B194	Female	45	Diabetes with hypertension	36.05	200	140	1.32	4.57	1.05	2.8	11.3	8	13.1	12.2					Parental hypertension
B196	Male	45	Diabetes with hypertension	31.22	130	80	0.76	5.05	2.34	2.94	6.3	11.8	7.6	7.8	Smoking, drinking	peripheral neuropathy	Right suprarenal adenoma, left paraventricular ischemic demyelinating focus		Father's diabetes
B73	Male	45	Diabetes with hypertension	25.35	120	80	1.63	4.15	2.2	1.79	9.3	3.9	8	10.2			Multiple cerebral infarction, cerebrovascular stenosis		Mother, brother high blood pressure
B176	Female	46	Diabetes with hypertension	25.24	120	80	1.13	4.87	1.59	3.37	6.7	9.5	6.2	7.5				Cholecystectomy, ovarian cystectomy	Mother's hypertension
B18	Female	47	Diabetes with hypertension	27.89	115	60	0.8	3.48	1.09	2.44	9	9.6	9.6	9.7				Hypertension for more than 10 years	Mother and sister have high blood pressure
B29	Male	47	Diabetes with hypertension	24.77	140	80	1.06	4.95	2.2	3.09	11.8	6.3	9.8		Smoking, drinking			appendectomy	Father's high blood pressure
B7	Female	47	Diabetes with hypertension		130	90	1.1	7.55	4.25	4.25	13.3	3.2	14.1	19				Caesarean operation
B83	Male	47	Diabetes with hypertension	25.47	120	80	1.1	5.54	1.58	3.78	11.2	19.1	9.3	11.6	Smoking, drinking		Mitral insufficiency, Urine Protein	Surgery for left upper limb trauma	Mother's diabetes
B104	Male	48	Diabetes with hypertension		170	100	0.65	7.83	11.2	1.62	9.5	5.2	10.4		drinking				History of hereditary diseases of hypertension and diabetes
B146	Male	48	Diabetes with hypertension	27.55	128	80	1.11	6.32	5.15	3.32	8.1	17.6	9	15.4					Mother's diabetes
B180	Male	48	Diabetes with hypertension	28.38	130	90	0.66	4.01	2.01	2.92			11.6	11.3	Smoking, drinking		left eye glaucoma, hepatitis		Mother's diabetes
B24	Male	48	Diabetes with hypertension	31.09	184	117	1.16	5	2.27	3.07	13.2	28.3	8.8		Smoking, drinking		coronary disease	Appendectomy, tonsillectomy, ureteral lithotripsy	Father's diabetes, hypertension, coronary heart disease
B158	Male	49	Diabetes with hypertension	28.34	160	90	0.76	4.1	2.79	2.5	6.5	5.1	9.8	11	Smoking, drinking
B163	Male	49	Diabetes with hypertension	25.76	140	80	1.07	5.69	0.9	4.07	6.1	89.5	6.7	6.4		peripheral neuropathy			Father diabetes, high blood pressure
B171	Male	49	Diabetes with hypertension	32.79	140	90	1.08	5.33	2.61	3.14	7.6	7.9	7.7	8.3	drinking				Mother's hypertension
B30	Male	49	Diabetes with hypertension		130	80	0.89	3.94	1.76	2.62	4.9	3.9	8		Smoking, drinking
B81	Male	49	Diabetes with hypertension	29.04	160	90	1.75	7.38	2.35	4.4	4		7.1		Smoking, drinking
B86	Male	49	Diabetes with hypertension	30.39	110	75					9.3	38.6	8.5	9.6	Smoking, drinking	Combined peripheral neuropathy
B130	Male	50	Diabetes with hypertension	27.68	160	100	1.11	3.9	0.86	2.29	4.2	4.6	8.6	6.4				Appendectomy, perianal abscess surgery	Parental diabetes
B200	Female	50	Diabetes with hypertension	24.24	170	120	1.35	12.25	4.53	6.32	12.3	3.2	13.9		Smoking		Cerebrovascular disease		Father's high blood pressure
B190	Male	51	Diabetes with hypertension	26.03	145	100	0.74	5.04	6.03	2.09	8.1	7.2	7.3	9.2	drinking
B203	Female	51	Diabetes with hypertension	27.69	150	100					11.7	4.7		14.1				cholecystectomy	Parental hypertension
B26	Female	51	Diabetes with hypertension	24.02	144	88	1.2	5.8	1.84	3.76	6.9	6.3	7.5
B142	Female	52	Diabetes with hypertension	25	120	80	1.1	3.52	2.49	1.74	12.5	13.7	9.2	12.6		Peripheral vascular lesions	Hypothyroidism, allergy to penicillin, cephalosporin, sulfonamides, hypotensive drugs such as Nifoda and Benapril	subtotal hysterectomy and hysteromyoma	Sister, younger brother diabetes
B17	Male	52	Diabetes with hypertension	25.25	130	80	0.86	4.46	4.04	2.2	9.7	7.2	7.1	10.9	Smoking, drinking		thyroid nodule		Father's diabetes, mother's hypertension
B185	Female	52	Diabetes with hypertension	24	152	94	0.86	4.43	1.37	3.25	12.9	6.4	11.6	14.3	Smoking				Sister Diabetes
B71	Female	52	Diabetes with hypertension	29.59	90	70	1.01	5.13	5.13	1.52	3.45							Hypertension for 6 years	Mother's schizophrenic
B94	Female	52	Diabetes with hypertension	26.22	125	90	1.01	3.16	2.69	0.58	13.1	5.4			Smoking, drinking			Appendectomy," hysteromyoma "for surgical removal	Mother's hypertension
B129	Male	53	Diabetes with hypertension	29.29	174	101	0.68	4.68	2.75	2.99	10.2	17.8	9.5					Left retinal laser and right retinal detachment	Mother sister diabetes, high blood pressure
B160	Female	53	Diabetes with hypertension	26.35	151	88	1.36	5.96	1.32	4.36	10.4	4.6	12.2	10.1				hysteromyoma	Mother's diabetes, hypertension
B167	Male	53	Diabetes with hypertension	25.25	120	80	1.06	6.18	3.22	3.95	5.2	9.5	6.5	6.6	Smoking, drinking		Allergy to sulfonamides		Mother's hypertension, cerebral infarction
B184	Male	53	Diabetes with hypertension	27.18	170	90	1.19	4.32	1.56	2.45	7.4	5.5	6.6	8.9	Smoking, drinking				Mother with high blood pressure
B191	Female	53	Diabetes with hypertension	27.39	120	90	0.87	4.32	1.61	2.99	11.4	10.4		12.5
B53	Female	53	Diabetes with hypertension	25.63	110	70	1.1	4.81	1.52	3.14	9.8	1.9	9.9	8.9			Disc herniation, ovarian cyst		Father's high blood pressure
B90	Female	53	Diabetes with hypertension		130	80							10.3	4.9					Parents suffer from high blood pressure, siblings suffer from high blood pressure, diabetes
B96	Female	53	Diabetes with hypertension		160	95	0.84	4.42	4.18	1.93	7.4	6.9	7	7.8
B101	Female	54	Diabetes with hypertension	23.51	120	85	1.01	4.99	1.6	3.33	9.2	3.7	9	9.6				Congenital isolated kidney	Sister Diabetes
B108	Female	54	Diabetes with hypertension		155	100	1.23	8.15	2.58	5.12			14.2		drinking		penicillin anaphylaxis	total hysterectomy	Mother's diabetes, hypertension
B11	Female	54	Diabetes with hypertension		140	100	0.82	4.97	1.64	3.72	5.5	15.1	14.9						Mother's diabetes, hypertension
B141	Male	54	Diabetes with hypertension	24.22	150	102	0.88	5.22	2.28	3.43	9.9	14.1	9.6	10.7	Smoking, drinking
B153	Male	54	Diabetes with hypertension	25.06	153	89	1.29	4.29	0.9	2.74	10.9	9.8	8.2	4.4	drinking				Father's high blood pressure
B199	Male	54	Diabetes with hypertension	25.95	130	70	1.18	4.25	0.96	2.66	6.9	2.8	8.2	8.9	Smoking, drinking	Peripheral neuropathy, peripheral vascular lesions	Calcification of Fatty Liver and Prostatic Hyperplasia	Appendicitis
B36	Female	54	Diabetes with hypertension		120	80	1	5.56	1.78	3.77	8.9	7.4	7.9		Smoking		coronary disease		Mother's diabetes, hypertension,2 brothers and 1 sister all suffer from diabetes
B39	Female	54	Diabetes with hypertension				0.96	4.15	1.47	2.29	10.4	6.7	9.5			Combination of peripheral neuropathy and peripheral vascular lesions	Reduced diastolic function of fatty liver and left ventricle
B43	Female	54	Diabetes with hypertension	23.53	120	80	1.09	3.78	2.11	1.61	5.8	9	6.8	6.2					Sister, sister diabetes
B49	Female	54	Diabetes with hypertension	31.22	120	80	1.2	4.92	1	3.54	8.7	8.1	9.4	10.1				Hypertension for 2 years	Mother, brother and sister all have diabetes
B56	Male	54	Diabetes with hypertension	25.35	120	90	0.86	5.08	3.18	3.08	12.3	28.3	8.6	14	Smoking, drinking				Mother's hypertension
B138	Male	55	Diabetes with hypertension	29.07	140	80	0.73	2.58	1.81	1.42	5.5	7.7	9.4	6.4	Smoking, drinking		coronary disease	Cardiac stent implantation	Family history of diabetes
B145	Female	55	Diabetes with hypertension	30.85	130	80	0.81	3.81	3.69	2.11	11.6	12.9	10.6	15				hysterectomy for uterine leiomyoma	History of spouse diabetes
B159	Male	55	Diabetes with hypertension	27.44	160	90	1.06	6.13	2.35	4.48	11.6	8.3	8	12			coronary disease	Coronary stent implantation	Mother's diabetes
B172	Male	55	Diabetes with hypertension	28.04	150	100	0.94	4.05	1.54	2.9	7	27.4	6.2	7.2					Father's high blood pressure
B63	Female	55	Diabetes with hypertension	22.04	130	80	1.25	3.89	2.46	1.69	11	27.2	10.6	12.8		Peripheral vascular lesions	Vitamin d deficiency, mitral regurgitation	Cholecystectomy, hysterectomy
B76	Male	55	Diabetes with hypertension	24.22	160	110	0.79	3.87	3.03	2.04			9.5		Smoking, drinking	Peripheral neuropathy, peripheral vascular lesions	Coronary heart disease, nodular goiter, fatty liver, left kidney cyst, prostatic hypertrophy	appendectomy
B78	Female	55	Diabetes with hypertension		130	80	0.83	3.87	2.19	2.31	6	13.2	7.2				neurosis	hysterectomy	Mother's hypertension, diabetes, younger brother's diabetes
B136	Male	56	Diabetes with hypertension	24.22	140	90	1.36	4.86	0.9	3.08	5.4	3.9	9.8	6.3	Smoking		Cerebral infarction, seafood allergy		A brother and a sister suffer from high blood pressure
B164	Female	56	Diabetes with hypertension		130	80	0.93	4.05	1.58	2.94	11.2	8.9	11.6	11		Arteriosclerosis, retinopathy	Essential hypertension, high heart disease, nodular goiter
B188	Male	56	Diabetes with hypertension	26.78	146	103	0.8	2.87	2.25	1.61		9.31	6.6	7.9				Stent Implantation
B25	Female	56	Diabetes with hypertension	21.88	120	80	1.56	4.82	1.08	2.26	7.6	5.9	10.7	8.6				appendectomy
B28	Female	56	Diabetes with hypertension	19.53	184	90	0.72	3.43	2.52	1.53	5.6	6.8	6.2						Father's hypertension, sister's diabetes
B41	Female	56	Diabetes with hypertension	28.96	130	80	0.85	3.45	2.37	1.62	13.3	18.5	10.1				Cerebral infarction	hysterectomy for endometrial cancer	Parents, brothers and sisters all suffer from high blood pressure
B3	Male	57	Diabetes with hypertension		160	100					7.5	6.4			Smoking	Peripheral neuropathy, peripheral vascular lesions	Idiopathic aldosteronism, hepatomegaly, fatty liver, cholecystitis, prostatic hypertrophy	Partial thyroidectomy, right upper limb fibroma	Parental hypertension
B48	Female	57	Diabetes with hypertension		120	80	0.83	5.15	1.5	3.74	7.2	10.2	9.7	7.8					Mother's hypertension
B93	Male	57	Diabetes with hypertension	24.62	150	90	1.13	5.11	1.34	3.49	5.9	9.9	8.3	6.7	Smoking, drinking		Menier syndrome, stomach disease, cimetidine allergy		Father's high blood pressure
B155	Male	58	Diabetes with hypertension	32.45	160	90	1.12	5.07	1.75	3.45	9.7	9.8	9.5	10.6		arteriosclerosis, peripheral neuropathy, peripheral vascular lesions	Fatty liver, syringomyelia, cerebellar tonsil hernia, prostatic hyperplasia, reflux esophagitis, chronic atrophic gastritis, duodenitis	Because of the spinal cavity, the occipital large hole area is deformed for surgical treatment; the lumbar disc process 出行手术治疗；第五颈椎手术
B207	Male	58	Diabetes with hypertension		140	90	0.83	4.36	4.11	2.07	9.4	12.2	8.2	10.3	Smoking, drinking		Coronary heart disease, unstable angina pectoris
B44	Male	58	Diabetes with hypertension	23.28	130	80	0.87	4.58	1.21	2.98	4.5	6.2	7.2	5.4	Smoking		Coronary heart disease, angina		Father's hypertension, coronary heart disease
B50	Female	58	Diabetes with hypertension		160	95	1.1	3.53	1.26	2.02	12.2	22	11	13.1		Peripheral neuropathy, peripheral vascular lesions	Subclinical hypothyroidism, bronchial asthma, secondary bronchiectasis, sleep apnea syndrome, knee degeneration	hystero-oophorectomy
B66	Male	58	Diabetes with hypertension	18.59			1.06	4.55	1.12	2.77	16	1.7	9	17.6	no Smoking, drinking	hypertension		Hypertension for 2 months	Both siblings have diabetes
B88	Male	58	Diabetes with hypertension		130	70	0.51	3.11	1.95	2.25	5	3.4	7.2		Smoking, drinking			Pancreatitis, gallstone surgery	Father's diabetes, mother's hypertension
B9	Male	58	Diabetes with hypertension	22.49	150	86	0.81	4.14	2.45	2.72	6.7	3.8	12.4	7.7	Smoking, drinking		cerebral infarction	Minimally invasive surgery for lumbar disc herniation
B103	Female	59	Diabetes with hypertension	26.78	160	100	1.05	5.9	1.92	3.55	9.2	43.6	8.7	10.7			Fatty liver, polycystic kidney
B120	Female	59	Diabetes with hypertension	24.61	140	100	0.88	2.44	1.4	1.26	6.6	8.3	6.6	7.3				Surgery for hyperthyroidism	Mother's hypertension
B124	Male	59	Diabetes with hypertension		170	100	1.11	3.16	0.87	1.8	5.6	6.9			drinking		thyroid nodule		Father's hypertension, sister's diabetes
B195	Male	59	Diabetes with hypertension	25.95	160	80	1.12	5.32	1.67	3.09	6.9	6.1	6		Smoking, drinking				Mother's hypertension
B205	Female	59	Diabetes with hypertension		129	75	0.8	5.79	5.36	2.89	13.9	12.3	10.1	14.9			Penicillin, Keke Pill Allergy	Cholecystectomy, hysteromyomectomy	Father's asthma
B47	Male	59	Diabetes with hypertension	31.22	130	80	0.8	4.84	1.22	3.58	8	2.6	9.1	9	Smoking, drinking
B74	Male	59	Diabetes with hypertension	23.67	140	90	0.82	3.48	1.01	2.18	5.8	3.4	8.1	6.8	Smoking, drinking
B106	Male	60	Diabetes with hypertension		124	78	0.72	3.79	2.13	2.55	7.6	11.5	6.9	11.2	Smoking, drinking		gouty		Father's high blood pressure
B111	Female	60	Diabetes with hypertension		147	86	1.72	4.64	0.71	2.71	9.2	15	7.9	9.9		retinopathy	Cerebral infarction, penicillin allergy	hysteromyoma subtotal hysterectomy
B127	Female	60	Diabetes with hypertension		180	100	1.16	5.58	1.04	3.89	8	7.5	12.1						Mother's diabetes
B14	Male	60	Diabetes with hypertension	34.77	170	105	1.02	7.23	2.44	4.47	6.2	18.1	8.7	6.9		diabetic nephropathy			Mother's hypertension
B186	Male	60	Diabetes with hypertension	25.26	140	90	0.85	4.35	1.18	3.19	3.2	9.2	6.9		Smoking, drinking				Father's hypertension, diabetes
B20	Female	60	Diabetes with hypertension		160	88	0.71	3.85	2.95	2.4	10	6.7		7.5	Smoking, drinking	Peripheral vascular lesions	Idiopathic aldosteronism, cerebral ischemia, thyroid multiple nodules, fatty liver, broad ligament leiomyoma, uterine leiomyoma, acute suppurative tonsillitis	thyreoidectomy	High Blood Pressure for Parents and Sister
B21	Female	60	Diabetes with hypertension		169	97					9.4	3.3				diabetic nephropathy	hypothyrea
B23	Male	60	Diabetes with hypertension	25.1	150	90	0.98	4.85	1.04	3.29	6.9	9.8	7.8		no Smoking, drinking			Hypertension 21 years	None
B59	Male	60	Diabetes with hypertension		150	70	0.87	3.65	2.2	2.05	10.6	20.1	9.8	6.2	Smoking				Mother and brother hypertension
B61	Male	60	Diabetes with hypertension	25.14	140	90	0.8	4.33	3.61	2.24	9.9	9.3	7.2		quit Smoking, drinking			Right lobe after thyroidectomy	Father's emphysema
B80	Male	60	Diabetes with hypertension	23.77	140	100	1	4.79	1.38	3.35	11.1	7.8	11		drinking				Mother's diabetes, hypertension
B1	Male	61	Diabetes with hypertension	27.68	122	80	1.22	5.09	1.06	3.32	7	7.8	6.8	7.8	Smoking
B100	Male	61	Diabetes with hypertension	23.53	130	80	0.92	5.66	4.6	2.68	4.7	26.8	6.9	5.9	Smoking				Both brother and sister have diabetes
B125	Male	61	Diabetes with hypertension		140	90	1.03	4.1	1.17	2.5	9.8	8.7	9.3	7.1	Smoking, drinking		Penicillin, streptomycin allergy	appendectomy	Mother's diabetes, hypertension, sister's and younger brother's hypertension and diabetes
B151	Female	61	Diabetes with hypertension	20.81	165	95	0.81	4.4	1.82	3.15	7	5.5	12	13.1				hysteromyomectomy, colitis, middle ear inflammation	Mother's hypertension
B157	Male	61	Diabetes with hypertension	23.43	170	110					6.8	11			Smoking		anxiety neurosis
B162	Male	61	Diabetes with hypertension	20.58	120	80	1.17	5.54	2.19	3.52	8.3	3.2	8.5	9.5	Smoking, drinking				Brother, sister diabetes
B165	Female	61	Diabetes with hypertension	32.84	120	80	0.99	4.91	2.63	3.2	11.2	37.9	11.4				History of cephalosporin allergy	contraceptive operation
B170	Female	61	Diabetes with hypertension	29.97	160	100	0.86	3.43	1.62	2.24	7.4	11.9	9.8	8.5				Appendectomy, hysteromyomectomy	Mother's hypertension
B5	Male	61	Diabetes with hypertension	26.36	120	80	0.78	3.72	1.8	2.16	9.6	11	11.8						Father's diabetes, mother's hypertension
B107	Male	62	Diabetes with hypertension	23.39	140	90	1.07	2.99	1.39	1.25	10.3	14.8	10.4	10.3			myocardial infarction
B117	Male	62	Diabetes with hypertension		140	90	0.92	4.21	0.97	2.81	8.1	8.3	8	8.7	Smoking, drinking		Varicose lower extremities	Appendicitis	Mother's hypertension
B133	Female	62	Diabetes with hypertension	21.88	130	90	0.81	4.56	2.46	2.95	12.1	6.5		10.2			penicillin anaphylaxis	Stent surgery for myocardial infarction
B16	Male	62	Diabetes with hypertension	24.69	120	80	1.06	4.68	2.07	2.62	5.9	6.8	6.7		Smoking, drinking		Cerebral infarction		Father's hypertension, younger brother's diabetes
B182	Female	62	Diabetes with hypertension	27.99	140	80	1.29	3.52	1.45	1.77	11.5	5.4	11.6	5.6		peripheral neuropathy		Eyeground laser therapy	Daughter Diabetes
B42	Male	62	Diabetes with hypertension	28.73			0.93	3.95	2.42	1.74	7	8.4	7.4	7.5					All brothers have diabetes
B46	Male	62	Diabetes with hypertension	23.66	130	80	0.93	5.42	1.03	4.42	4.9	11	7.3	5.3	Smoking, drinking				Mother's diabetes
B72	Female	62	Diabetes with hypertension	25.65	160	100	1.06	4.56	1.03	3.02	4	9.7	5.9						Parental hypertension
B89	Female	62	Diabetes with hypertension	24.17			0.88	4.27	1.57	2.86	10.2	25.2	8.3			peripheral neuropathy			Father's hypertension, mother's hypertension, diabetes
B12	Female	63	Diabetes with hypertension	32.05	136	84	0.96	4.24	1.59	2.7	10.2	16.9	8	10.6				cholecystectomy
B122	Female	63	Diabetes with hypertension		140	70	1.12	2.67	0.88	1.16	5.4	1.4	8.3	6.1
B13	Male	63	Diabetes with hypertension	23.53	140	80	0.94	2.92	1.5	1.54	4.1	7.1	9.3	6	Smoking, drinking
B181	Female	63	Diabetes with hypertension	31.24	125	85	1.32	4.32	1.23	2.4	7.1	9	7.1	7.2			Myocardial ischemia, gallstones		1 brother diabetes,1 brother hypertension
B192	Female	63	Diabetes with hypertension	29.67	140	80	1.38	4.21	1.8	2.15	4.2	10.8	5.9	5.1			coronary disease	Cerebral infarction, sterilization, hysteromyoma hysterectomy, cholelithiasis, right wrist fracture	Brother and sister suffer from high blood pressure
B206	Male	63	Diabetes with hypertension		140	80	1.21	4.72	1.14	3.12	9.5	2.9	9.3		Smoking			Appendectomy, tonsillectomy	Mother's diabetes
B77	Male	63	Diabetes with hypertension		140	70	0.81	2.94	1.69	1.59			9.4		Smoking, drinking				Sister high blood pressure
B98	Female	63	Diabetes with hypertension	22.59	110	75	1.05	6.73	3.45	3.46			11.9	10.5					Sister Diabetes
B99	Male	63	Diabetes with hypertension	27.47	140	100							9.9		Smoking				Sister Diabetes
B143	Male	64	Diabetes with hypertension	22.1	130	80	1.3	3.88	0.58	2.3	3.9	1.7	10.1	9.9			cholecystolithiasis
B193	Male	64	Diabetes with hypertension	30.04	140	90	0.94	5.11	2.48	3.01	8.8	10.8	8		Smoking, drinking		Fatty liver for more than 20 years
B2	Female	64	Diabetes with hypertension		142	84	1.01	4.15	2.3	2.28	8.6	31.5	9.2	9.6				cholecystectomy
B201	Female	64	Diabetes with hypertension	24.77	160	70	0.83	4.15	0.9	3.2			9.5						Mother's hypertension
B202	Female	64	Diabetes with hypertension	23.88	160	100	0.89	4.66	3.26	2.59	5.5	32.8	8.5						Parents, younger brothers and younger sisters all have diabetes
B114	Male	65	Diabetes with hypertension		160	100	0.95	5.34	1.1	4.09	4.4	3.8	12.1	31.9	Smoking, drinking				Mother's hypertension
B131	Male	65	Diabetes with hypertension	23.66	120	80	1.03	3.73	0.52	2.75	8.8	13.5	16.2		Smoking, drinking
B137	Female	65	Diabetes with hypertension	21.36	120	80	1.19	4.31	0.68	3.04	5	4.9		8.3			penicillin anaphylaxis		Mother's diabetes, father's hypertension
B169	Male	65	Diabetes with hypertension	24.21	130	80	0.81	4.45	1.53	2.92			9.6	6.3	Smoking, drinking		Cerebral infarction, penicillin, cephalosporin allergy	Right inguinal oblique hernia	Mother, daughter diabetes
B187	Female	65	Diabetes with hypertension	23.23	140	90	0.87	5.4	2.14	3.71	6.5	4.5	6	7.3			nettle-rash
B45	Male	65	Diabetes with hypertension	23.53	140	70	0.73	3.77	2.27	2.59	7.6	7.9	11.1	11.1	Smoking		kidney stone	Coronary stent implantation
B52	Female	65	Diabetes with hypertension	35.06	140	100	1.29	7.42	4.63	4.5	4.7	7.7	5.8				Cerebral infarction, hypothyroidism
B84	Male	65	Diabetes with hypertension	29.07	120	80	1.14	3.2	0.89	1.84	8.5	21.6	7.8	9.3	Smoking			cholecystolithiasis
B87	Male	65	Diabetes with hypertension		190	90	0.98	2.74	1.21	1.56	7.8	9.9	8.8			Peripheral vascular lesions, peripheral neuropathy, retinopathy	Bilateral Cerebral Arteriosclerosis, Nephropathy	Two laser treatments for fundus hemorrhage caused by diabetes
B102	Female	66	Diabetes with hypertension	21.48	130	70	1.06	9.13	2.09	6.56	6.8	3.3	7.1	7.1			Hyperophthalmia, cataract	Left upper arm lipoma removed	Mother's diabetes, vasculitis
B105	Male	66	Diabetes with hypertension	26.3			0.95	3.72	0.93	2.47	6.7	8.7	8.1	7.3	Smoking		Coronary heart disease, fatty liver, right retinal perivenous inflammation	Cholecystectomy, coronary stent implantation
B70	Male	66	Diabetes with hypertension	23.5	140	90	0.7	4.47	2.51	2.59	6.8	10.6	8	7	Smoking, drinking			Hypertension for more than 10 years
B85	Male	66	Diabetes with hypertension	26.81	150	100	1.14	4.07	1.42	2.44	7.9	9.3	11.3		Smoking, drinking	Combined with peripheral neuropathy, peripheral vascular disease, diabetic retinopathy, cataract
B95	Female	66	Diabetes with hypertension		120	80					4.6	5.2	5.4						Both siblings have high blood pressure
B110	Male	67	Diabetes with hypertension		120	70	1.24	3.63	0.97	2.2	4.4	10.2	5.4		Smoking, drinking		Tracheitis, emphysema	hernia surgery	Father's high blood pressure
B119	Female	67	Diabetes with hypertension	27.77	130	90	0.95	3.28	2.22	1.79			6	9.7			coronary disease	cesarean section	History of hypertension and diabetes
B161	Female	67	Diabetes with hypertension	30.12	150	100					7.6	8.1					Hepatitis, tuberculosis	thyroid nodule surgery
B175	Female	67	Diabetes with hypertension	24.21	130	80	1.39	6.07	1.15	3.94	5.4	30.65	8	7			Cerebral arteriosclerosis, cataract	Sterilisation, fracture of left upper limb	Parental hypertension
B19	Female	67	Diabetes with hypertension	24.65	140	90	0.87	6.66	1.9	4.56	8.2	17.4	8.5	9.3
B40	Male	67	Diabetes with hypertension		130	80	1.21	3.52	0.79	1.91	5.2	3.3	5.7		Smoking, drinking		Left ventricular hypertrophy, cerebral infarction	Lumbar disc protrusion
B54	Female	67	Diabetes with hypertension	26.35	168	89					8.2	18.5				Peripheral vascular lesions	Thyroid cancer, upper respiratory tract infection, coronary heart disease, fatty liver, bronchitis, penicillin, cefal allergy
B65	Male	67	Diabetes with hypertension	24.96	200	100	1.12	5.06	1.47	3.03	5.8	19.5	7.8			Peripheral neuropathy, peripheral vascular disease, retinopathy	Lacunar infarction, gallstone, penicillin allergy	Vitrectomy in the right eye	Mother, sister high blood pressure
B8	Female	67	Diabetes with hypertension	24.73	144	82	1.48	3.94	1.57	1.42	4.2	11	7.3	5		diabetes mellitus ketoacidosis
B92	Female	67	Diabetes with hypertension		140	90	1.26	3.4	0.92	1.71	7	25.4	9.3	7.6	Smoking		Cerebral infarction	Lumbar disc herniation surgery, hernia repair	Father's diabetes
B118	Female	68	Diabetes with hypertension	28.91	130	80	1.31	5.35	1.34	3.53			8.5	9.3			Coronary heart disease, psoriasis, cephalosporin, penicillin allergy	hysterectomy	Brother's high blood pressure
B140	Female	68	Diabetes with hypertension	24.61	140	70	0.79	2.65	0.71	1.67	9.1	38.1	11.7	9.3		Diabetic foot infection
B37	Female	68	Diabetes with hypertension	25.81	187	113	0.97	7.13	2.33	4.57	10.7	12.4	8.8	11.4			hyperlipemia
B82	Female	68	Diabetes with hypertension	21.88	150	90	1.58	4.87	0.82	2.7	5.6	7.5	6.8	6.1
B204	Female	69	Diabetes with hypertension		140	80	1.05	5.35	1.15	3.78			8.1				Multiple lacunar infarction, lumbar disc herniation, asthma, chronic superficial-atrophic gastritis, fundus polyps, chronic duodenal bulbitis
B38	Female	69	Diabetes with hypertension	24.03	130	70					8.6	12	11.7	9.6				Hypertension for 5 years
B57	Female	69	Diabetes with hypertension	27.11	148	96	1.05	6.16	1.61	4.42	5.4	18	5.5				coronary disease	cholecystectomy
B62	Female	69	Diabetes with hypertension	23.93	138	89	0.79	3.67	3.15	1.77	8.8	29.1	10.6						Parents with diabetes and high blood pressure
B112	Female	70	Diabetes with hypertension		130	80	0.98	5.94	2.28	3.98	8.5	4.8	13.7	9.3					Parents, siblings, diabetes, history of heart disease
B79	Male	70	Diabetes with hypertension	27.68			0.59	5.05	7.53	2.22	6.4	20.9	6.6	6.7
B156	Female	71	Diabetes with hypertension	23.23	155	90	1.35	6.97	2.59	4.82	7.1	13	7.8	7.8			coronary disease	Implantation of heart pacemaker
B166	Female	71	Diabetes with hypertension	24.41	134	78	1.03	6.36	2.38	4.19			10	10.9			Colon cancer, depression and anxiety	Colon cancer surgery
B58	Male	71	Diabetes with hypertension		148	78	0.85	3.79	0.98	2.66			9.2		Smoking, drinking	Diabetic Foot infection	Cerebral infarction		younger brother, sister diabetes
B132	Female	72	Diabetes with hypertension	23.44	150	80	1.21	7.35	2.58	4.95	6.1	25.1	7.3	6.8
B135	Female	72	Diabetes with hypertension	24.97	140	80					8.8	3.3	12.5				CAD, fatty liver	cholecystectomy
B173	Female	72	Diabetes with hypertension	30.82	130	80	1.02	3.67	1.22	2.34	6.6	10.6	8.3	7.4				Cholecystectomy, total thyroidectomy
B174	Female	72	Diabetes with hypertension	29.38	170	80	0.85	3.48	1.15	2.18	11.3	16.4	9.2	11.5			Coronary heart disease, gallstones, knee pain, cataracts
B121	Female	73	Diabetes with hypertension	17.58	144	76	1.4	3.01	0.75	1.16			9.8				Coronary heart disease, knee degeneration	Right eye diabetic retinal laser, left eye diabetic retinal detachment	Husband and brother diabetes
B144	Male	73	Diabetes with hypertension	27.68	120	80	0.7	4.56	2.32	2.91	6.3	8.3	5.5		Smoking		myocardial infarction	Stent Implantation for Myocardial Infarction
B15	Female	73	Diabetes with hypertension	31.05	131	80	1.13	6.27	1.55	4.27	6.6	8.9	7.9				coronary disease
B32	Female	73	Diabetes with hypertension	24.97			1.39	4.05	1.41	2.06	6.4	3	8						Parental hypertension
B147	Female	74	Diabetes with hypertension	22.89	128	76	1.49	5.02	1.11	2.94	7.9	5	7.5	9				Treatment of right bundle branch block and double cavity pacemaker	High blood pressure in spouse
B168	Male	74	Diabetes with hypertension		150	85	1.11	5.84	1.67	4.17	10.8	5.9	9.2	12.2			Cerebral infarction, cataract, penicillin allergy		Son Diabetes
B183	Female	74	Diabetes with hypertension		140	85	1.23	4.73	1.45	2.94	9.2	8.5	6.7	10.5			coronary disease		Sister and 1 child with diabetes
B55	Male	74	Diabetes with hypertension	22.31	180	100	1.19	3.7	0.38	2.44	4	8.1	9.3	4.6		Diabetic peripheral neuropathy, diabetic peripheral vascular disease, cataract, lumbar muscle strain, prostatic hyperplasia
B68	Male	74	Diabetes with hypertension	18.42	160	70	2.08	7.03	0.47	4.16			10.5					prostatitis
B109	Female	75	Diabetes with hypertension		135	85	0.93	4.69	1.59	3	6.9		8.1	6.7			Coronary heart disease, cerebral infarction
B148	Male	75	Diabetes with hypertension	25.26	120	80	1.23	5.95	1.53	4.33	8.5	25	8.5	9.5				Right foot trauma
B150	Female	77	Diabetes with hypertension	22.04	120	90	0.6	4.99	1.69	3.92			9.4	9.2			coronary disease
B177	Female	77	Diabetes with hypertension	25.39	130	80	1.2	4.62	2.3	2.29	6.9		8.2	7.6					Mother's diabetes
B6	Female	77	Diabetes with hypertension		124	63	0.55	5.15	2.27	3.59	8.5	12.7	9.6	9.7					Genetic history of hypertension and diabetes
B134	Female	79	Diabetes with hypertension	23.03	130	80	1.26	6.04	1.85	3.86	8.2	10.5	7.3					Cholecystectomy, bile duct surgery, right wrist fracture conservative
B27	Male	79	Diabetes with hypertension	31.14	143	98	0.84	4.33	2.08	2.79			9.4			Peripheral neuropathy, retinopathy, peripheral vascular lesions	Nodular goiter, liver damage, fatty liver, cholecystitis, gallstones, prostate calcification, binocular cataract, binocular macular lesion	Hepatic cyst resection
B152	Female	80	Diabetes with hypertension		135	55	0.78	5.49	5.24	2.7			7.6	9			Myasthenia gravis, lacunar infarction, coronary heart disease	cholecystectomy
B149	Male	81	Diabetes with hypertension	25.71	160	110	1.25	5.33	1.1	3.94			8	9	Smoking, drinking		Cerebral infarction	lobectomy, subtotal gastrectomy	With diabetes
B189	Female	81	Diabetes with hypertension	19.03	140	90	0.76	2.84	0.68	1.86	5.5	3.1	12.9	6.4	drinking		Gastric ulcer, myocardial ischemia
B4	Male	81	Diabetes with hypertension	20.2	160	60	0.75	3.03	0.81	2.3	11.6	2.9	11.5	8.8
B126	Male	82	Diabetes with hypertension		140	90	0.55	2.18	1.02	1.54	7.5	109.7	9.5	6.4	Smoking, drinking	neuropathy	bronchial asthma, safflower allergy
B198	Female	82	Diabetes with hypertension		140	80	0.92	3.15	1.05	1.66	11.2	12.3	9.6			Peripheral neuropathy, peripheral vascular disease, diabetic nephropathy	Coronary heart disease, old myocardial infarction, cardiac insufficiency, inflammation of the left lung, thyroid nodules, fatty liver, penicillin drug allergy	cholecystectomy and coronary stent implantation	Sister high blood pressure
B34	Female	82	Diabetes with hypertension	20.54	130	80	1.44	5.58	1.13	3.51			9.7	12.6				appendectomy
B35	Female	84	Diabetes with hypertension	24.03	170	90	1.26	5.18	1.97	2.84	5.3	5.2	8.9	6.2		Diabetic Foot infection			Brothers and sisters suffer from high blood pressure

## Sheet: Diabetes
ID	Sex	Age	Diseases	BMI	SBP <Sp> mmHg	DBP <Dp> mmHg	<HDL-C>	<TCh>	<TG>	LDL-C	<GLU> mmol/L	<INS>μU/ml	<HbA1c>%	<GLU> mmol/L	Personal History	Complication	Other diseases that are now common	Past Medical History	Family Medical History
A202	Male	20	Diabetes	25.95	110	70	1.17	4.83	1.04	3.15	3.4	33.1	5.4	4.3	Smoking, drinking				Grandmother's hypertension
A117	Female	21	Diabetes		120	70					11.1				None	ketoacidosis	Causes of vaginal bleeding to be investigated
A43	Male	25	Diabetes	18.72	125	80					8.7		13.8		None
A14	Male	27	Diabetes	29.14	120	80	0.76	4.45	1.71	3.06	6.5	13.8	7.4	7.2	None				Father's diabetes
A191	Female	28	Diabetes	32.32	140	90	1.21	5.19	1.85	3.55	8.8	25.5	8.7	6.2	Smoking		Liver function impairment
A214	Male	28	Diabetes		120	80	0.7	2.62	1.02	1.61			13.3	16.4	Smoking, drinking	ketoacidosis	Pancreatitis, penicillin allergy
A3	Male	28	Diabetes	31.35	140	85	0.84	5.88	1.07	4.29	9.5	7.4	12.3		None				Grandma, uncle, aunt have diabetes
A113	Male	30	Diabetes	23.51	120	80	0.78	4.38	5.42	2.33	7.5	15.4	7.9	8.7	None				Mother's diabetes
A5	Male	30	Diabetes	22.98	120	80	0.99	6.78	1.46	4.5			12.9	12.4	None
A55	Female	30	Diabetes	20.2	110	75	0.64	4.53	1.92	3.44			11.2	11.8	None	ketoacidosis		Acute appendicitis surgery	Mother Type 2 Diabetes
A210	Male	31	Diabetes		120	80	1.1	5.09	1.38	3.47	8.3	7.5	10.5		Smoking, drinking			Left fibula fracture
A60	Female	31	Diabetes		125	95	0.58	3.17	3.74	1.58			12.9	10.1	None	ketoacidosis	Myocarditis, hypothyroidism
A162	Male	32	Diabetes		140	90	0.89	3.49	1.72	2.28	8.3	28.2			Smoking		Varicose lower extremities
A175	Male	32	Diabetes	25.61	111	71	0.98	3.23	0.73	1.92	4.3	4.6			None
A182	Female	32	Diabetes	28.04	120	70	0.97	4.05	1.5	2.95	6.7	14.3	8.2	6.9	None		Urticaria, Hashimoto's thyroiditis, fatty liver		Father's diabetes
A66	Female	32	Diabetes	26.67	150	85	0.7	8.44	2.68	5.37			11	10.4	None		Fatty liver, hyperlipidemia	Cervical circumcision	Father's high blood pressure
A155	Male	33	Diabetes	27.25	130	85	0.85	4.69	2.44	3.16	10.2	17.6	8		None				Father, aunt high blood pressure
A157	Male	33	Diabetes		110	80					6.1	1.4	11.1		Smoking, drinking		heart disease	cardiac surgery
A190	Male	33	Diabetes	26.12	120	85	1.05	5.83	2.15	3.92			8.5	10.6	None				Mother's diabetes, hypertension
A4	Male	33	Diabetes	26.94	138	85					5.6	3.4	12.6		Smoking		Fatty liver and gallbladder polyps
A9	Female	33	diabetes mellitus ketoacidosis	19.53	90	50							9.9		None
A1	Male	34	Diabetes	34.29	135	95	0.99	4.84	1.61	3.17	5.6	12.3	9.5		Smoking, drinking				Parental hypertension
A169	Male	35	Diabetes		120	80	0.81	5.01	6.45	1.89	11.1	9.5	13.1	14.2	None				Parental diabetes
A194	Female	35	Diabetes	26.56	120	80	0.87	3.88	1.52	2.65	9.2	4	9.8	15.7	None		Subacute thyroiditis?		Parents'diabetes, gallstones
A205	Male	35	Diabetes	32.97	120	80	0.55	5.42	14.06	1.16			12	12.3	Smoking			Operation of fracture
A164	Male	36	Diabetes		134	87	0.38	5.87	6.76	2.3					Smoking
A178	Male	36	Diabetes	25.16	120	80	1.01	3.97	1.1	2.84	7.2	9.3	7.9	8.5	Smoking, drinking		Kidney stones, cholecystitis, coronary heart disease		Parental diabetes
A108	Male	37	Diabetes	30.07	130	80	0.79	4.95	4.25	2.62	10	18.5	8.4		None			Acute myocardial infarction, coronary stent implantation
A142	Male	37	Diabetes	27.08	140	80	0.8	7.19	11.4	2.02	10.8	17.9	11.5	7.2	Smoking, drinking				Grandpa, father and aunt all suffer from high blood pressure
A185	Female	37	Diabetes	23.38	120	90	1.04	4.7	1.7	3.06	12.3	2.4	9.9	13.6	None				Mother's diabetes
A67	Male	37	Diabetes	20.32	120	80	1.07	4.4	1.43	2.64	2.7	2.2	12.3	3.3	Smoking
A24	Male	38	Diabetes	29.39	130	90	0.79	5.67	2.47	3.5			13		Smoking, drinking	diabetes mellitus ketoacidosis			Father's high blood pressure, sister's diabetes
A156	Female	39	Diabetes	25.95	120	80	0.58	9.41	9.25	2.02	7.8	9.9			None		Acute pancreatitis, left adrenal gland occupying	caesarean birth
A17	Female	39	Diabetes	17.71	121	72	1.36	3.24	0.68	1.49	8.3	267.8	6.2	8.5	None
A82	Female	39	Diabetes		110	70	1.18	4.68	1.42	3.06	9.7	5.1	9.7	9.4	None				Mother's hypertension, father's diabetes
A13	Male	40	Diabetes	25.82	110	80	0.9	4.75	1.53	3.09	8.6	8.8	9.9	9.9	Smoking, drinking				Father's diabetes
A15	Male	41	Diabetes	24.72	120	80	0.98	3.31	1.08	1.89	13.9	4.9		10.6	drinking
A32	Male	41	Diabetes	24.49	120	80	1.39	4.33	1	2.2	6.5	6.2	6.2	8	None				Father's diabetes
A68	Male	41	Diabetes	22.99	140	90	1.05	5.83	3.85	3.13	8.2	7.9	8.1	8.9	Smoking	unstable blood pressure			Mother's diabetes
A94	Male	41	Diabetes	38.2	120	80	1.48	4.58	1.72	2.69	13.3	4.5	11.7		Smoking, drinking		Fatty liver, obesity		Mother's diabetes
A206	Female	42	Diabetes	23.74	155	105	1.83	4.61	1.21	2.13			12.7		None	ketoacidosis		Appendicitis	Mother's diabetes
A57	Male	42	Diabetes	22.22	120	80	1.13	3.78	0.86	2.35	10.7	18	10.2		Smoking				Mother Type 2 Diabetes
A150	Female	43	Diabetes	25.56	100	70	0.86	4.83	1.83	3.22	7.4	7.6	7.8	7.6	None			Minimally invasive operation of uterine tumor
A172	Female	43	Diabetes	21.48	120	70	1	3.41	1.04	2.02	10.3	2.6			None
A186	Female	43	Diabetes	23.05	120	80	0.91	3.35	1.31	2.09	13.6	8.4	8.9	14.5	None
A212	Male	43	Diabetes	17.57	130	80	0.84	3.99	0.82	2.63	7.8	1.4	12		Smoking, drinking	ketoacidosis
A45	Male	43	Diabetes	21.26	130	70	1.32	5.37	0.88	3.81	5.2	15.6	12.6	8.2	Smoking, drinking	Peripheral vascular lesions, peripheral neuropathy	Hypertriglyceridemia, lumbosacral disc herniation, hepatic cyst, left renal cyst		Parental hypertension
A70	Male	43	Diabetes	22.04	110	80	0.98	4.79	1.16	3.22	6.4	3.2	10.2	7.1	Smoking, drinking
A144	Male	44	Diabetes		100	80	1.13	5.19	1.72	3.74	5.6	3.7	10.3	8.8	Smoking, drinking		Allergy to sulfonamides		Parents, brother high blood pressure
A48	Male	44	Diabetes	23.15	130	90	0.96	4.82	1.44	3.48	14.6	14.9	14.6	14.9	None
A11	Male	45	Diabetes, primary adrenocortical hypofunction	17.58	100	70	1.02	3.3	0.77	1.98	5.1	2.9	9	6.6	None
A128	Male	45	Diabetes	22.86	120	80	0.77	9.04	9.19	2.64	10.5	13.9	8.8		Smoking, drinking				Father, younger brother and younger sister have diabetes
A22	Female	45	Diabetes	27.06	100	60	0.79	4.11	1.57	2.93	7.3	13.4	7.4	8.9	None		Hypofunction of anterior pituitary gland, secondary hypogonadism, bone mass, hypothyroidism, hemorrhage of left basal ganglia, gallstone, dry eye, anxiety disorder
A58	Female	45	Diabetes	21.29	120	80	1.21	5.04	1.17	3.08	5.8	6.7	6.6	6.5	None			cesarean section
A102	Male	46	Diabetes		120	80	0.86	6.05	3.26	3.36	3.7	4.2	12.1	7.4	Smoking, drinking
A188	Female	46	Diabetes	21.23	100	70	0.91	3.76	1.54	2.22	7.5	7.8	7.5	8.5	None	peripheral neuropathy	atrophic gastritis
A88	Female	46	Diabetes		140	90	1.35	4.71	0.67	3.28	5.2	5	6.1	5.8	None		Cephalosporin and penicillin allergy		Father's coronary heart disease, mother's hypertension
A106	Male	47	Diabetes		162	101	1.46	5.24	0.85	2.98			8.5		Smoking, drinking				Father diabetes, high blood pressure
A158	Male	47	Diabetes		130	90	0.74	3.45	1.35	2.6	8.8	21	8.9	9.6	None		Allergy to sulfonamides
A171	Female	47	Diabetes		160	100	1.35	4.98	0.96	3.26	12.6	14.7	9.5		None		rhinallergosis	adenomammectomy
A20	Male	47	Diabetes	26.06	120	80	0.86	4.58	2.53	2.53			10.2		Smoking
A200	Male	47	Diabetes	25.95	140	90	0.97	3.8	1.03	2.66	10.3	4.5	8.8	11.7	Smoking, drinking				Parental diabetes
A29	Male	47	Diabetes	26.73	120	80	0.77	3.94	1.44	2.61	10.7	4.9	9.1	18.2	Smoking, drinking				Mother's hypertension
A59	Male	47	Diabetes	21.72	125	70	1.08	4.45	0.64	3.01	9.1	2.6	14.4	9.5	Smoking	peripheral neuropathy		Right coronary stent implantation	Father's diabetes
A63	Male	47	Diabetes	26.03	120	80	0.92	6.28	1.91	4.86	7.5	7.7	8.4	8.2	Smoking, drinking
A80	Male	47	Diabetes	27.1	140	90	0.87	4.93	2.01	3.78	6.8	6			Smoking, drinking	Peripheral vascular lesions	Coronary heart disease, arrhythmia - incidental atrial premature beat, fatty liver, epiglottic cyst	tuberculosis (TB)	Brother's diabetes
A93	Male	47	Diabetes	24.17	120	80	0.96	4.79	3.77	2.39	8.4	8.2	9.2	9.6	Smoking				Father's diabetes
A217	Male	48	Diabetes	27.62	150	85	0.92	4.72	1.36	3.23	7.5	14.7	9.1	7.2	Smoking, drinking				Mother's hypertension
A35	Male	48	Diabetes				1.26	3	0.58	1.51	4.9	0.2	9.9		None	ketoacidosis
A51	Male	48	Diabetes	21.84	120	90	1.19	5.29	1.29	3.5	10.8	32.6	8.7		Smoking, drinking		tuberculosis (TB)
A62	Male	48	Diabetes	27.77	120	80	0.71	3.32	1.91	1.81	7.3	5.5	13.3	11.8	None				Brother's diabetes
A133	Male	49	Diabetes	22.31	128	75	0.99	4.16	0.89	2.79	9.8	1.6	13.9	6	None	ketoacidosis, peripheral vascular lesions	Osteoporosis, pancreatitis	cholecystectomy	Mother's hypertension
A140	Female	49	Diabetes	16.02	130	90	1.13	3.83	1.61	2.16	5.9	1.4	6.5	6.3	None		pericardial effusion	Sterilization	Sister Diabetes
A195	Male	49	Diabetes	25.18	130	80	0.63	4.74	3.04	3.02	7.3	13.1	6.4	8.9	Smoking, drinking				Mother's hypertension
A197	Female	49	Diabetes	26.37	130	80	0.79	4.32	3.17	2.77	4.8	1.4	5.4	5.8	None				Mother and brother have diabetes
A7	Male	49	Diabetes				0.66	3.23	2.34	1.76	6.4	7.6	7.6	8.7	None	Peripheral vascular lesions, peripheral neuropathy	Thyroid cyst, fatty liver, prostate calcification, hyperlipidemia
A75	Female	49	Diabetes	21.88	160	100	1.66	4.08	0.83	1.81	5.8	9	5.8		None				Mother's diabetes
A107	Female	50	Diabetes	21.83	130	80	0.95	4.57	1.57	3.26	12.8	9.5	8.8	13.5	None			uterine-incision delivery	Mother's diabetes
A125	Female	50	Diabetes	29.72	120	80									None
A130	Female	50	Diabetes	22.04	100	60	0.49	5.82	7.26	1.5			10.1	8.5	Smoking	Peripheral vascular lesions, retinopathy	Hyperlipidemia, bronchitis, fatty liver, urinary tract infection, binocular refractive errors	cholecystectomy
A198	Female	50	Diabetes	24.61	110	70	1.06	4.49	2.07	2.82	7.9	23.3	7.6	9.2	None			hysteromyomectomy	Mother's high blood pressure, diabetes, sister's high blood pressure, brother's high blood pressure
A199	Male	50	Diabetes	27.68	120	80	0.88	3.86	1.33	2.48	6.5	11.9	7.4	7.8	Smoking
A123	Male	51	Diabetes	22.31	130	80	0.68	4.13	1.66	2.97	6	9.4	11.2	12.2	Smoking, drinking	peripheral neuropathy	Recovery of pancreatitis with pseudocyst formation, chronic non-atrophic gastritis, multiple polyps of the large intestine, hemangioma of the right lobe of the liver
A165	Male	51	Diabetes		120	80	0.92	5.04	3.3	2.77	7.4	3.8	8		Smoking, drinking		Lumbar disc herniation, cervical spondylosis	Surgery for thyroid adenoma	Father's diabetes
A168	Female	51	Diabetes		110	70	1.13	5.2	1.28	3.43	10.8	3.6	11.5	11.6	None
A204	Male	51	Diabetes	24.15	120	95	0.82	3.71	2.31	2.02	8.1	13.4	8.2		None				Mother's diabetes
A30	Male	51	Diabetes	24.39	130	90	1.49	5.62	1.23	3.64	11.2	6.8	9.4	12.8	Smoking, drinking			Pneumonia, left pleural effusion
A53	Male	51	Diabetes	22.46	100	70	1.15	3.66	1.56	1.78	7.6	8.2	7.4	8.7	Smoking, drinking			Appendectomy in 2004	Mother's diabetes
A72	Male	51	Diabetes	27.72	140	90	1.41	4.78	0.84	2.83	5.6	13.1	8	6.2	Smoking, drinking			More than 20 years after operation	Brother Diabetes
A8	Male	51	Diabetes		120	75	0.79	5.32	3.6	3.05				9.1	Smoking, drinking	Retinopathy, Peripheral Vascular Lesions, Peripheral Neuropathy	Cataract, thyroid nodules, fatty liver, chronic cholecystitis	Cervical cyst resection	Mother's diabetes
A87	Male	51	Diabetes	26.06	120	70	0.64	3.36	0.35	2.73	7	11	6.4	7.7	drinking				Father's diabetes
A141	Male	52	Diabetes	23.12	130	80	0.82	7.89	8.85	1.86	11.9	3.8	12.1	17.5	None				Aunt, aunt diabetes, mother high blood pressure
A145	Female	52	Diabetes	25.48			1.67	4.98	1.26	2.56			7.2		None	Arteriosclerosis, retinopathy	Coronary heart disease, essential hypertension, high heart disease, superficial-atrophic gastritis with erosion
A209	Female	52	Diabetes	21.37	140	90	0.56	3.27	1.85	2.24	8.8	26.1	12	9.8	None
A27	Male	52	Diabetes	22.53	120	80					7.3	5.4			Smoking, drinking		Hyperlipidemia, dry eye
A33	Male	52	Diabetes	33.22	112	70	0.75	2.54	2.31	1.16	11.7	13	9.4		Smoking, drinking
A44	Male	52	Diabetes	26.23	120	90	0.92	5.07	3.52	2.75	12	31.8	8.7	14	Smoking, drinking			anal fistulectomy	hypertension
A101	Female	53	Diabetes		130	80	1.51	6.44	2.79	4.13			10	14.8	None		hypothyroidism
A120	Female	53	Diabetes	32.81			0.94	3.88	1.72	2.43	10	10.7	9.5	12.2	None	Right occipital scalp abscess after debridement with poor wound healing		nodal tachycardia
A129	Female	53	Diabetes	25.71	134	80	0.91	4.88	1.45	3.64	8.5	11.7	8.6	9	None	Peripheral vascular lesions, peripheral neuropathy, retinopathy	Vitamin d deficiency, fatty liver
A134	Male	53	Diabetes	24.22	120	75	1.29	5.46	1.69	3.31	9.9	6.2	8.3	11.7	Smoking, drinking				Brother's diabetes
A21	Male	53	Diabetes	24.22	160	100	0.88	4.57	1.29	2.99	8.6	6.5	10.4		drinking
A47	Female	53	Diabetes	22.04	148	100	1.03	6.56	1.45	4.71	5.9	7.5	7.2	6.3	None		Hyperlipidemia, subacute thyroiditis		Mother's hypertension
A49	Male	53	Diabetes	26.42	120	80	1.22	5.7	1.58	3.65	8.7	5	8.2	9.6	drinking				Father's diabetes
A71	Male	53	Diabetes	27.45			0.7	4.87	5.93	1.98	7.1	9.8	8.6		Smoking, drinking		Colitis, hyperthyroidism	Appendectomy, synovial removal of left elbow, psoriasis	Sister Diabetes
A122	Male	54	Diabetes	23.87			1.02	4.59	1.42	3.18	7.3	12.5	7.5	7.8	Smoking, drinking				Father, sister diabetes
A139	Female	54	Diabetes	24.22	120	70	1.64	6.28	2.24	3.47	6.8	5	7.2	7.7	None	diabetic nephropathy			High blood pressure diabetes mother stomach cancer
A147	Female	54	Diabetes	27.69	120	80	1.13	4	1.32	2.54	9.1	12.2	7.1	10.3	None			contraceptive operation
A148	Male	54	Diabetes	24.21	100	70	0.82	4.8	3.12	2.62	11.7	6.9	7.2	12.5	Smoking, drinking		Allergy to sulfonamides		Father's high blood pressure
A167	Female	54	Diabetes		110	80							11.8		None	ketoacidosis	Left breast invasive carcinoma		Mother's diabetes
A170	Female	54	Diabetes		125	80	1.3	5.39	1.38	3.6	6.5	9	12.9		None		Sulfonamide allergy
A179	Female	54	Diabetes	23.71	140	80	1.43	4.6	0.82	2.8	4	2.2	9.4		None		Reduced thyroid function, chest tightness and panic	cholecystectomy
A25	Male	54	Diabetes	22.06	140	100	0.78	4.96	1.25	3.89			11.6	6.3	Smoking				Mother's diabetes, father's hypertension
A37	Male	54	Diabetes	24.94	140	80	1.15	5.42	1.66	3.46	6.6	4.1	7.3		None		Coronary heart disease, kidney stones	Colon polyp surgery	Sister Diabetes
A76	Female	54	Diabetes	27.51	120	70	1.46	4.54	1.01	2.7	8.1	3.6	7.7	9.3	None		Hyperthyroidism, hypothyroidism
A104	Male	55	Diabetes		140	90	1.01	6.95	1.55	5.06	7	4.6	15	13.5	Smoking, drinking
A105	Male	55	Diabetes		130	80	0.81	3.54	1.76	2.29	7.1	11.2	7		Smoking, drinking		Coronary heart disease, eyelid spasm	Coronary artery disease stenting, cervical disc replacement	Parents heart disease, brother diabetes, heart disease
A12	Female	55	Diabetes	25.16	125	78	1.08	5.4	1.53	3.79	4.7	13.1	5.3	5	None		Hyperlipidemia, arteriosclerosis, chronic non-atrophic gastritis, stomach floor polyps, perforated nasal septum, chronic pharyngitis, sleep apnea-hypoventilation syndrome, nocturnal hypoxemia	Appendicitis
A166	Female	55	Diabetes		120	80	1.15	5.44	2.58	3.12	6.4	11.8	8.6		None			cholecystectomy
A177	Female	55	Diabetes	25.71	124	78	0.65	4.05	1.96	2.64			8.7		drinking			Lumbar spinal stenosis surgery, knee arthroplasty
A207	Male	55	Diabetes	24.12	100	65	1	5.57	1.45	3.92	12	57.3	10.9		Smoking, drinking				Father's diabetes
A215	Female	55	Diabetes	24.34	120	80	1.05	5.73	2.6	3.39	9.2	13.4	10.4	10.1	None				Father's diabetes, mother's hypertension
A225	Male	55	Diabetes	23.67	130	80	0.61	3.19	3.92	1.21	6.5	6	6.6	7.1	None			cholecystectomy
A40	Female	55	Diabetes	27.94	140	100	0.9	4.23	2.38	2.61	13.5	8.3	10.7	14.7	None		Courage	Tonsillectomy, knee osteoarthritis
A91	Male	55	Diabetes		120	80	0.71	2.54	1.02	1.63	4.6	3.2	10.6	11.2	Smoking, drinking		acute pancreatitis, left adrenal gland occupying
A110	Male	56	Diabetes	22.49	160	80	1.07	4.43	1.03	3.13	5.7	79.3	9.1	7.2	Smoking			Pancreatectomy After cholecystectomy	Mother's high blood pressure, father's heart attack
A114	Male	56	Diabetes	23.04			0.88	3.99	1.14	2.57	11.2	7	10.3	11.7	Smoking, drinking				Mother's diabetes
A118	Male	56	Diabetes	20.28	140	90	1.02	5.46	1.09	3.75	9.5	6.2	11	11	Smoking, drinking		Backache, cervical spondylosis		Mother, younger brother diabetes
A176	Male	56	Diabetes	26.67	120	80	1.01	5.39	2.22	3.43	10.1	6.8	8.9	10.7	Smoking, drinking		arthritis deformans	appendectomy
A183	Male	56	Diabetes	26.99	130	70	0.82	4.4	2.3	2.41	7.6	7.3	7.9		Smoking
A38	Male	56	Diabetes	22.04	120	70	0.87	3.85	1.28	2.64	10.2	10.2	8.1	10.5	None				Brother's diabetes
A46	Male	56	Diabetes		140	90	0.75	3.68	3.33	1.75	12.2	7.6	9		None		Coronary heart disease, hyperlipidemia, fatty liver
A83	Male	56	Diabetes		150	90	0.94	4.66	2.93	2.94	10.2	5	9	11	Smoking, drinking				Father's coronary heart disease, hypertension, diabetes, mother's cerebral infarction
A111	Male	57	Diabetes	23.53			0.95	4.46	1.74	2.66	7.5	6	7.6	8.4	Smoking
A127	Male	57	Diabetes	23.99	128	78	0.77	3.55	2.19	2.1	5.7	10	6.1	5.4	None			手术外伤史	Mother suffers from high blood pressure, diabetes
A132	Female	57	Diabetes		150	100	1.33	5.05	1.35	2.79	7.5	3.8	10	8	None				Sister brother diabetes
A184	Female	57	Diabetes	23.88	113	70								5.3	None
A223	Male	57	Diabetes	27.77	130	80	1.09	3.86	0.72	2.5	10.3	6.3	9.2		None			Surgical treatment for lumbar stenosis in 2005
A42	Male	57	Diabetes	18.37	120	60	1.95	6.84	2.64	3.61	12.8		10.2	14.4	None		hematencephalon
A54	Female	57	Diabetes	24.04	135	85	1.04	5.21	1.25	3.59	12.7	4.7	13.8	13.8	None			Surgery on left patella fracture 15 years ago	Father high blood pressure, diabetes, sister diabetes
A56	Female	57	Diabetes	22.72	150	90	1.16	5.2	1.59	3.49	8.7	2.7	10.8	9.4	drinking			Surgical treatment of fracture of left and right lower limbs after trauma 13 years ago	Father's hypertension, diabetes
A6	Female	57	Diabetes		120	80									None		Fatty liver, cephalosporin allergy		Grandma, mother, 3 sisters are all diabetes
A86	Female	57	Diabetes	21.26	120	75	1.65	5.94	1.05	3.38	6.4	5.4	6.6	7.1	None	Peripheral neuropathy, peripheral vascular lesions	peritendinitis	Gallstone surgery	Sister ovarian cancer
A192	Male	58	Diabetes	26.12	115	80	1.1	5.26	1.77	3.5	4.9	10.1	6.3	6.1	Smoking, drinking		arthrolithiasis	Cholecystectomy
A218	Female	58	Diabetes	24.44	120	80	0.88	5.73	2.32	3.92	11.6	5.4	12.3	12.7	None		lichen planus
A23	Male	58	Diabetes	24.91	150	90	1.12	2.58	0.81	1.13	7	8.8	6.9		None		Moderate coronary stenosis, double carotid plaque	Moderate coronary stenosis, double carotid plaque, July 14	Mother's diabetes
A26	Female	58	Diabetes	21.23	120	80	1.17	5.55	1.08	3.43	11.5	5.7	10.5	13	None
A28	Male	58	Diabetes	28.4	150	90	0.91	4.68	1.14	3.42	8.3	7.6	7.9	9.5	None
A52	Male	58	Diabetes	20.15	160	80	0.98	4.02	1.49	2.6			13.1		Smoking, drinking	peripheral neuropathy		cholecystectomy	Mother's hypertension
A138	Female	59	Diabetes	24.14	120	80	0.82	3.58	2.51	1.86	9.9	9.6	11	11.2	None				younger brother diabetes
A161	Male	59	Diabetes		120	70	1.11	4.82	1.49	2.91	5.1	15.8	6.6	5.3	Smoking, drinking	neuropathy		Left femoral trauma surgery
A181	Female	59	Diabetes	27.18	128	68	1.06	3.89	1.81	2.37	6.2	8.3	6.4	6.7	None		penicillin anaphylaxis	Inguinal oblique hernia repair	Mother's hypertension, diabetes
A208	Female	59	Diabetes	22.04	120	80	1.13	4.37	1.09	2.63	6.6	7.6	6.4	7.5	None			cholecystectomy	Sister, brother diabetes
A216	Male	59	Diabetes	30.42	120	80	1.1	2.95	1.03	1.6	5.7	33	7.1	6.3	None		Coronary heart disease, old myocardial infarction	Right coronary artery implantation stent
A219	Male	59	Diabetes	22.04			1.01	4.57	1.47	3.05	8.1	1.7	8.8	9.5	Smoking, drinking			Anal fistula surgery, knee surgery, glaucoma bilateral laser surgery, bilateral inguinal hernia surgery, total thyroidectomy
A79	Female	59	Diabetes	21.48	120	70	1.53	4.52	0.68	2.58	4.1	2.9	11.6	4.7	None		Arthritis, Parkinson's syndrome
A18	Male	60	Diabetes	24.51	124	78	1.2	7.11	1.56	5.53	12.9	7.9	10.5	12.1	Smoking, drinking
A187	Female	60	Diabetes		120	80	0.97	4.42	1.39	2.72	7.3	5.8	5.9	8.4	None			Gallstone surgery, varicose vein surgery	Parental cardiovascular disease
A201	Male	60	Diabetes	27.04	120	80	0.85	5.8	2.34	4.21	6.9		10.6	8.9	Smoking, drinking				Big brother, big sister diabetes
A36	Male	60	Diabetes	26.64	130	78	1.03	5.09	1.58	3.46	6.5	5.8	8.2		None		Deep venous thrombosis in the left lower extremity		A brother and a brother have diabetes
A2	Female	61	Diabetes	28.23	152	82	1.11	5.09	1.59	3.42	8	14.1	7.5	8.6	None
A77	Female	61	Diabetes	25.64	150	80	1.03	3.6	1.07	2.43	8.5	7.2	8.7		None			Cholecystectomy, appendicitis surgery
A78	Male	61	Diabetes		100	60	0.95	3.79	1.34	2.44	6.4	6	9.7		None			Hemorrhoids surgery	Brother's diabetes
A85	Female	61	Diabetes		120	80					8.1	8.8	7.8		None		Cerebral infarction	cholecystectomy	Brothers and sisters diabetes
A90	Female	61	Diabetes		120	80	1.04	5.72	3.33	3.38	5.3	17.5	5.7	5.8	None
A180	Female	62	Diabetes	24	140	80	0.89	5.57	1.79	3.62	7.8	3.2	10.6	9	None			cholecystectomy	Both uncles and brothers have diabetes
A211	Male	62	Diabetes	23.67	130	90	0.8	6.22	4.13	3.85	11.6	19.3	9.3	13.2	Smoking		coronary disease	Bilateral carotid stent	Mother's hypertension, coronary heart disease, diabetes, younger brother, sister's hypertension
A220	Female	62	Diabetes	23.34	110	70	1.1	7.22	3.37	4.5	7.9	15.4	7.8	9	None		cervical spondylopathy		younger brother diabetes
A31	Female	62	Diabetes	25	110	90	1.1	5.21	1.23	3.34	6.4	5	7.4		None				Mother's hypertension
A34	Female	62	Diabetes	22.66	140	78	0.99	5.32	1.62	3.66	10.8	1.9	10.3	12.7	Smoking	Diabetic foot disease
A64	Female	62	Diabetes	25.31	140	80	1.09	4.77	2.03	2.81	8.7	11.8	11.6	17.2	None				Sister Diabetes
A65	Male	62	Diabetes	22.6	120	80	0.94	4.37	1.14	2.84	8.3	4	7.6	9.2	Smoking, drinking	Peripheral vascular lesions	Coronary heart disease, unstable angina pectoris		younger brother diabetes
A109	Male	63	Diabetes	23.94	120	70	0.81	5	0.99	3.82	6.1	5.5	6.3	6.7	None
A131	Female	63	Diabetes	25.78	150	87	0.78	4.47	5.56	1.53	8.2	66.8	9.7	9.1	None	Peripheral neuropathy, peripheral vascular lesions		hysteromyoma, appendectomy, cholecystectomy, cataract surgery	Mother's diabetes, hypertension, coronary heart disease,2 younger brother's diabetes
A136	Male	63	Diabetes	22.04	120	70	1.2	4.82	1.13	3.09	7.6	1.6	10.2	8.1	Smoking, drinking				Both siblings have diabetes
A173	Male	63	Diabetes	25.9	160	80	0.91	3.32	0.89	2.23	9	6.9	9.3		Smoking, drinking			Right inguinal oblique hernia
A69	Female	63	Diabetes	25.39	140	80	0.82	3.95	2.88	2	8.8	4.15	9.1	18.4	None		Hyperlipidemia, uterine leiomyoma		Father, younger brother type 2 diabetes
A98	Male	63	Diabetes		110	80	0.67	3.99	3.15	2.19	5.5	12.6	6.3		None			Operation of fracture	younger brother diabetes
A103	Male	64	Diabetes		130	80	1.07	5.07	2.08	3.68	9.7	15	8.2	9.7	Smoking				Sister Diabetes
A159	Male	64	Diabetes		180	100	1.12	5.58	2.1	3.67			11.5		drinking				Sister and Brother Diabetes
A16	Female	64	Diabetes	22.89	160	80					5.7	4.6	6.6		None
A163	Female	64	Diabetes		147	83	0.9	5.03	1.9	3.25	10.8	3.9	14.2	11.5	None			Knot surgery, cholecystectomy, polyp laser resection	Father's diabetes
A189	Male	64	Diabetes	22.2	130	80	0.95	2.91	0.86	1.45	6.6	3.7	8.1	7.3	Smoking, drinking		gall-stone
A19	Male	64	Diabetes	24.22	130	80	0.78	5.54	1.81	3.72	7.9	2.9	9.3	8.9	Smoking, drinking		Sleep apnea - hypoventilation syndrome (severe), night sleep hypoventilation (severe)
A95	Male	64	Diabetes		158	87	0.61	2.79	1.6	1.85	6.8	6.7	6.3		drinking			Left hernia surgery, left cataract surgery, right cataract surgery
A149	Male	65	Diabetes		140	80	1.09	3.69	0.69	2.59	8.1	34.6	8.5		Smoking		Chronic bronchial emphysema, right lung nodules, chronic bronchitis	Surgery for cholecystectomy and narrow urethral orifice
A151	Female	65	Diabetes	22.68	120	80	1.48	2.85	0.67	1.12	5.3	1.7	6.9	6	Smoking	Peripheral vascular lesions, peripheral neuropathy	cerebral infarction	Cataract surgery
A174	Female	65	Diabetes		110	57	0.9	2.86	1.25	1.87					None	ketoacidosis	Coronary heart disease, lung infection, cholecystitis, gallstones, fatty liver
A39	Female	65	Diabetes		140	80	1.03	4.71	2.25	2.75	5.4	5.9	9.1		None		Allergies to penicillin and sulfonamides
A41	Male	65	Diabetes	20.51	122	68					7.5	5.9			Smoking, drinking	Retinopathy, Peripheral Vascular Lesions, Peripheral Neuropathy	Thyroid nodules, subclinical hypothyroidism, secondary hyperparathyroidism, cataract	Meningoma surgery, sinusitis surgery
A97	Female	65	Diabetes		140	80	1.01	4.43	0.75	3.3	6.5	16.2	7.1	7.4	None			Support therapy for uterine prolapse
A89	Female	66	Diabetes		140	70	1.06	6.58	2.11	4.33	7.4	3.7	6.9	8.1	None		acute posterior ganglionitis	Breast fibroma resection	Mother, sister diabetes
A92	Female	66	Diabetes	23.43	120	80	1.55	7.51	1.7	5.17	9.7	2.2	13.6	9.1	None
A96	Male	66	Diabetes		115	75	0.75	4.53	2.64	2.8	7.4	19.6	9.1		Smoking	with fundus hemorrhage (right eye conjunctival hemorrhage)		Prostatic electrotomy
A115	Male	67	Diabetes	25.25	140	90	1.16	5.11	1.74	2.97	11	17.7	8.9	11.3	Smoking		myocardial infarct	Cardiac bypass	Sister Diabetes
A121	Female	67	diabetes mellitus ketoacidosis	19.63			0.95	4.17	1.2	2.42					None	Lung infection, urinary tract infection
A116	Male	69	Diabetes	19.03	120	80	1.14	4.31	1.01	2.71	9	2.5	8.1	10.2	Smoking	Peripheral vascular lesions, peripheral neuropathy	Right lung occupying large probability, chest tightness hypertrophy (right), emphysema, chronic bronchitis, reflux esophagitis, superficial atrophic gastritis, barrett's esophagus, chronic cholecystitis, multiple polyps of gallbladder, thyroid cyst (right lobe), prostatic hyperplasia, cataract	Prostatic hyperplasia
A154	Female	69	Diabetes		128	68	0.77	5.02	3.25	2.66	5.5	244.1	9.3	6	None			cholecystectomy	Brother, younger brother diabetes
A203	Male	69	Diabetes	27.68	140	100	0.93	3.46	1.09	2.53	10.1	19	8.9	9.5	Smoking		coronary disease	cholecystectomy
A221	Female	69	Diabetes	24.03	100	60	0.82	4.59	1.47	3.24	9	9.5	8.4	6.2	None		interstitial pneumonia, pulmonary infection, type i respiratory failure
A50	Male	69	Diabetes	27.39	126	80	0.81	3.85	1.45	2.29	5.9	4.6	11.1	14.1	Smoking, drinking			cholecystectomy	Sister Diabetes
A99	Male	69	Diabetes		125	70	0.91	4.49	2.25	2.89	7.4	24.8	6.9		None				Brother's diabetes
A10	Male	70	Diabetes		120	80	1.39	5.68	0.93	3.94	5.8	3	5.9	6.4	Smoking, drinking	Peripheral vascular lesions	Fatty liver, hyperlipidemia, thyroid nodules, upper respiratory tract infection, chronic urticaria	Left testicular resection
A135	Male	71	Diabetes	29.04	112	70	0.93	5.91	3.37	3.16	7.3	3.1	12.1		None
A124	Female	72	Diabetes	18.75	130	80	0.83	3.49	1.66	2.25	8.2	7.2	8.9	9.2	None			肺结核已痊愈	Father's diabetes, mother's tuberculosis dead
A143	Female	74	Diabetes	19.53	120	80	1.29	4.33	0.87	2.9	10	5.1		13.3	None				Mother's emphysema
A213	Male	74	Diabetes	24.09	120	80	1.1	3.07	0.77	1.62	5.9	4	10	6.6	None
A73	Male	74	Diabetes	21.72	153	80	1.47	4.68	1.61	2.4	6.4	6.3	11.4	4.5	None	ketoacidosis
A84	Female	75	Diabetes	25.08	120	80	1.19	4.51	1.49	2.95	8.4	8.8	8.1	7.8	None		penicillin anaphylaxis
A100	Female	76	Diabetes		130	80	0.94	3.19	0.95	1.91	6.4	16.1	7.7	7.2	None			Total hysterectomy, cholecystectomy, vertebral artery stenting, cataract surgery
A81	Male	78	Diabetes	22.04	160	90	0.94	2.93	0.96	1.53	9	15.5		7.9	None		Allergy to sulfonamides		Son Diabetes
A61	Female	79	Diabetes	23.83	135	80	0.84	2.61	0.97	1.41			7.1		None		Over 20 years of myocardial infarction
A153	Female	80	Diabetes		120	80	1.18	5.33	2.16	3.12	12.2	35.9	9.3	12.7	None		Suspected allergy	Cholecystectomy, lumbar fracture, cerebral infarction
A74	Female	80	Diabetes	25.39	120	80	0.93	3.96	1.33	2.42	7.3	39.8		8.4	None		hyperthyreosis	appendectomy
A160	Male	84	Diabetes	21.41	118	53	0.68	4.85	2.65	3.2	12.8	5.1	9.3		Smoking		Emphysema, right bundle branch block, dizziness to be investigated	appendectomy
A196	Male	84	Diabetes	19.94	138	79	0.77	5.55	2.47	3.91	10.9	5	15.1	13.8	None		Emphysema, cor pulmonale
